# Supplementary material for: ﻿Confirmed occurrence of the tribe Apameini (Lepidoptera, Noctuidae, Noctuinae) in the Neotropical region: a new genus endemic to Costa Rican montane forests
Source: Zookeys. 2022 Jul 27;1114:121–30. doi: 10.3897/zookeys.1114.84361 (PMC9848747; doi:10.3897/zookeys.1114.84361)
Supplement: XML Treatment for Nublapamea [file zookeys.1114.84361-treatment1.xml]

<!DOCTYPE tp:taxon-treatment
  PUBLIC "-//TaxonX//DTD Taxonomic Treatment Publishing DTD v0 20100105//EN" "tax-treatment-NSO.dtd">
<tp:taxon-treatment xmlns:tp="http://www.plazi.org/taxpub"><tp:treatment-meta><kwd-group><label>Taxon classification</label><kwd>
              <named-content content-type="kingdom">Animalia</named-content>
            </kwd><kwd>
              <named-content content-type="order">Lepidoptera</named-content>
            </kwd><kwd>
              <named-content content-type="family">Noctuidae</named-content>
            </kwd></kwd-group><mixed-citation publication-type="journal"><person-group><name><surname>Schmidt</surname><given-names>B. Christian</given-names></name></person-group><article-title>﻿Confirmed occurrence of the tribe <tp:taxon-name><tp:taxon-name-part taxon-name-part-type="tribe">Apameini</tp:taxon-name-part></tp:taxon-name> (<tp:taxon-name><tp:taxon-name-part taxon-name-part-type="order">Lepidoptera</tp:taxon-name-part></tp:taxon-name>, <tp:taxon-name><tp:taxon-name-part taxon-name-part-type="family">Noctuidae</tp:taxon-name-part></tp:taxon-name>, <tp:taxon-name><tp:taxon-name-part taxon-name-part-type="subfamily">Noctuinae</tp:taxon-name-part></tp:taxon-name>) in the Neotropical region: a new genus endemic to Costa Rican montane forests</article-title><source>Zookeys</source><day>27</day><month>07</month><year>2022</year><volume>1114</volume><fpage>121</fpage><lpage>130</lpage><pub-id pub-id-type="doi">10.3897/zookeys.1114.84361</pub-id></mixed-citation></tp:treatment-meta><tp:nomenclature><label>﻿</label><tp:taxon-name>
            <object-id xmlns:xlink="http://www.w3.org/1999/xlink" content-type="arpha" xlink:type="simple">68D1C901-0D30-5B85-AEBA-711EC8321F5F</object-id>
            <tp:taxon-name-part taxon-name-part-type="genus" reg="Nublapamea">Nublapamea</tp:taxon-name-part>
            <object-id xmlns:xlink="http://www.w3.org/1999/xlink" content-type="zoobank" xlink:type="simple">http://zoobank.org/66607E89-8801-4B30-9FE3-63056D3879A0</object-id>
          </tp:taxon-name><tp:taxon-status xmlns:xlink="http://www.w3.org/1999/xlink" xlink:type="simple">gen. nov.</tp:taxon-status><xref ref-type="fig" rid="F1">Figs 1</xref><xref ref-type="fig" rid="F2">, 2</xref><xref ref-type="fig" rid="F3">, 3</xref><xref ref-type="fig" rid="F4">, 4</xref><xref ref-type="fig" rid="F5">, 5</xref></tp:nomenclature><tp:treatment-sec sec-type="type species" id="SECID0EGJAC"><title>Type species.</title><p><italic><tp:taxon-name><tp:taxon-name-part taxon-name-part-type="genus" reg="Trachea">Trachea</tp:taxon-name-part><tp:taxon-name-part taxon-name-part-type="species" reg="altivolans">altivolans</tp:taxon-name-part></tp:taxon-name></italic> Schaus, 1911: 96; TL: Volcano Poas [Alajuela Prov., Costa Rica]. USNM [examined].</p></tp:treatment-sec><tp:treatment-sec sec-type="Included species" id="SECID0EXJAC"><title>Included species.</title><p><italic><tp:taxon-name><tp:taxon-name-part taxon-name-part-type="genus" reg="Trachea">Trachea</tp:taxon-name-part><tp:taxon-name-part taxon-name-part-type="species" reg="altivolans">altivolans</tp:taxon-name-part></tp:taxon-name></italic> Schaus.</p></tp:treatment-sec><tp:treatment-sec sec-type="diagnosis" id="SECID0EIKAC"><title>Diagnosis.</title><p>Most of the autapomorphies of the tribe <tp:taxon-name><tp:taxon-name-part taxon-name-part-type="tribe">Apameini</tp:taxon-name-part></tp:taxon-name> are based on adult genitalic morphology and were reviewed by <xref ref-type="bibr" rid="B3">Fibiger and Lafontaine (2005)</xref>, with an updated tribal concept modified slightly through the removal of the <tp:taxon-name><tp:taxon-name-part taxon-name-part-type="tribe">Arzamini</tp:taxon-name-part></tp:taxon-name> as a separate tribe (<xref ref-type="bibr" rid="B10">Lafontaine and Fibiger 2006</xref>). <italic><tp:taxon-name><tp:taxon-name-part taxon-name-part-type="genus" reg="Nublapamea">Nublapamea</tp:taxon-name-part></tp:taxon-name></italic> exhibits four key autapomorphies of the <tp:taxon-name><tp:taxon-name-part taxon-name-part-type="tribe">Apameini</tp:taxon-name-part></tp:taxon-name>: ovipositor heavily sclerotized and dorsoventrally flattened, with a unique profile resembling rabbit ears when viewed ventrally; two well-sclerotized elongate platelets (sometimes termed “rods”) situated ventrally in the integument between the papillae anales; pleural sclerite of male genitalia comprising a twisted, helical ribbon (the “double helix” of <xref ref-type="bibr" rid="B3">Fibiger and Lafontaine (2005)</xref>, although technically not double).</p><p>The morphology of <italic><tp:taxon-name><tp:taxon-name-part taxon-name-part-type="genus" reg="Nublapamea">Nublapamea</tp:taxon-name-part></tp:taxon-name></italic> male genitalia is unlike any other <tp:taxon-name><tp:taxon-name-part taxon-name-part-type="tribe">Apameini</tp:taxon-name-part></tp:taxon-name> genera in that the clasper, digitus and ampulla are seemingly absent (presumably a result of the extreme reduction of these structures), combined with a very robust valve with only a slight narrowing of the neck of the cucullus. A heavily spinose ridge extends obliquely across the inner surface of the valve from the caudoventral apex of the cucullus to the dorsal edge of the costa, similar to some species of <italic><tp:taxon-name><tp:taxon-name-part taxon-name-part-type="genus" reg="Apamea">Apamea</tp:taxon-name-part></tp:taxon-name></italic> (<italic><tp:taxon-name><tp:taxon-name-part taxon-name-part-type="genus" reg="Apamea">A.</tp:taxon-name-part><tp:taxon-name-part taxon-name-part-type="species" reg="verbascoides">verbascoides</tp:taxon-name-part></tp:taxon-name></italic> (Guenée), <italic><tp:taxon-name><tp:taxon-name-part taxon-name-part-type="genus" reg="Apamea">A.</tp:taxon-name-part><tp:taxon-name-part taxon-name-part-type="species" reg="inebriata">inebriata</tp:taxon-name-part></tp:taxon-name></italic> Ferguson) although with more diminutive spines. A reduction of clasper and digitus occurs also in <italic><tp:taxon-name><tp:taxon-name-part taxon-name-part-type="genus" reg="Resapamea">Resapamea</tp:taxon-name-part></tp:taxon-name></italic>, but the two genera otherwise differ in most other genitalic traits and do not associate in DNA barcode sequence data. <italic><tp:taxon-name><tp:taxon-name-part taxon-name-part-type="genus" reg="Nublapamea">Nublapamea</tp:taxon-name-part><tp:taxon-name-part taxon-name-part-type="species" reg="altivolans">altivolans</tp:taxon-name-part></tp:taxon-name></italic> is among the largest New World <tp:taxon-name><tp:taxon-name-part taxon-name-part-type="tribe">Apameini</tp:taxon-name-part></tp:taxon-name>, with a forewing length of up to 25 mm. The forewing color and pattern most closely approaches some western North American <italic><tp:taxon-name><tp:taxon-name-part taxon-name-part-type="genus" reg="Apamea">Apamea</tp:taxon-name-part></tp:taxon-name></italic>, such as <italic><tp:taxon-name><tp:taxon-name-part taxon-name-part-type="genus" reg="Apamea">A.</tp:taxon-name-part><tp:taxon-name-part taxon-name-part-type="species" reg="antennata">antennata</tp:taxon-name-part></tp:taxon-name></italic>, <italic><tp:taxon-name><tp:taxon-name-part taxon-name-part-type="genus" reg="Apamea">A.</tp:taxon-name-part><tp:taxon-name-part taxon-name-part-type="species" reg="centralis">centralis</tp:taxon-name-part></tp:taxon-name></italic> and <italic><tp:taxon-name><tp:taxon-name-part taxon-name-part-type="genus" reg="Apamea">A.</tp:taxon-name-part><tp:taxon-name-part taxon-name-part-type="species" reg="siskiyou">siskiyou</tp:taxon-name-part></tp:taxon-name></italic>; however, the large, ivory-filled claviform stigma easily distinguishes <italic><tp:taxon-name><tp:taxon-name-part taxon-name-part-type="genus" reg="Nublapamea">Nublapamea</tp:taxon-name-part></tp:taxon-name></italic> from any <italic><tp:taxon-name><tp:taxon-name-part taxon-name-part-type="genus" reg="Apamea">Apamea</tp:taxon-name-part></tp:taxon-name></italic>. The similarity to <italic><tp:taxon-name><tp:taxon-name-part taxon-name-part-type="genus" reg="Apamea">Apamea</tp:taxon-name-part></tp:taxon-name></italic> is superficial only, as <italic><tp:taxon-name><tp:taxon-name-part taxon-name-part-type="genus" reg="Nublapamea">Nublapamea</tp:taxon-name-part></tp:taxon-name></italic> differs dramatically from all known species of <italic><tp:taxon-name><tp:taxon-name-part taxon-name-part-type="genus" reg="Apamea">Apamea</tp:taxon-name-part></tp:taxon-name></italic> in genitalic structure and lacks the autapomorphies of that genus (<xref ref-type="bibr" rid="B12">Mikkola et al. 2009</xref>; <xref ref-type="bibr" rid="B20">Zilli et al. 2009</xref>).</p></tp:treatment-sec><tp:treatment-sec sec-type="description" id="SECID0EGAAE"><title>Description.</title><p><bold><italic>Head</italic></bold> – Male and female antennae simple, setose-ciliate, ~68 segments, flattened ventrally and convex dorsally (D-shaped in cross-section). Eye smooth, round. Labial palpus, upcurved, first segment 0.7 × length of second segment; third segment 0.5 × length of second and directed more anteriorly. Frons evenly convex, unmodified; haustellum well developed. <bold><italic>Thorax</italic></bold> – Mesoscutellar crest scarcely differentiated, metascutellar tuft absent. <bold><italic>Forewing</italic></bold> (Figs <xref ref-type="fig" rid="F1">1</xref>, <xref ref-type="fig" rid="F2">2</xref>) – shape and pattern elements typically noctuine, most similar to <italic><tp:taxon-name><tp:taxon-name-part taxon-name-part-type="genus" reg="Apamea">Apamea</tp:taxon-name-part><tp:taxon-name-part taxon-name-part-type="species" reg="antennata">antennata</tp:taxon-name-part></tp:taxon-name></italic> group; venation as illustrated in <xref ref-type="bibr" rid="B12">Mikkola et al. (2009)</xref> except that (R5+(R3+R4)) arises from a common stalk that is 1/3 the length of the areole, with the stalk of (R3+R4) about 1/2 the length of the areole; forewing length up to 25 mm. <bold><italic>Hindwing</italic></bold> – vein M2 somewhat reduced but clearly visible, originating from the bottom third of the cell. Legs – spination and proportions typically apameine: tibia lacking spines, tibial spur formula 0-2-4, epiphysis 0.6 × length of tibia; tarsus with three rows of spiniform setae on first two proximal tarsomeres; four irregular rows on distal three tarsomeres. <bold><italic>Abdomen</italic></bold> – Pronounced dorsal setal tufts on A2 and A3, smaller tufts on A4 and A5; male basal abdominal brushes absent. <bold><italic>Female genitalia</italic></bold> (Fig. <xref ref-type="fig" rid="F3">3</xref>) – Papillae anales dorsoventrally flattened, apical 2/3 rounded-triangular, base defined by a pronounced sub-basal constriction; surface moderately setose and densely microspinulose. Two elongate sclerotized plates present between papillae anales. Posterior and anterior apophyses 1.1 × and 0.7 × length of papillae anales, respectively, with slightly spatulate apices. Lamella antevaginalis well sclerotized, with a broad, round medial concavity. Ostium an irregular transverse slit, heavily microspinulose. Ductus bursae 3 × as long as wide, heavily rugose, appearing thick or slightly more sclerotized than corpus; ductus bursae joined at junction of corpus and appendix bursae on right side. Corpus bursae membranous, globose-pyriform, 2 × as long as wide, signa absent. Appendix bursae unmodified and arising posteriorly on left, approximately 1/3 size of corpus bursae. <bold><italic>Male genitalia</italic></bold> (Fig. <xref ref-type="fig" rid="F4">4</xref>) – Uncus of moderate length, approximately 7 × longer than medial width, laterally compressed and evenly tapering to a downcurved, blunt apex; sparsely covered with fine, long setae. Tegumen forming an offset, broad base at uncus, with rounded-triangular peniculum laterally; vinculum a rounded “V,” saccus approximately as long as wide. Juxta a trapezoidal shield, length equal to width; anellar arms not fused. Valve robust, ~3 × longer than wide, tapering only very slightly towards base of cucullus and therefore lacking a distinct subapical “neck;” ventral margin of valve evenly convex; dorsal margin essentially straight beyond base. Cucullus elongate-triangular and broad-based, corona consisting of 4–6 curved spiniform setae; inner surface of cucullus densely covered in long, straight bristle-like setae; prominent ridge extending from caudoventral point of cucullus obliquely across the inner surface of the valve to the dorsal edge of the costa, beset with &gt; 50 long, straight spine-like setae which are directed basad. Sacculus with basal saccular process (not the clavus; <xref ref-type="bibr" rid="B2">Crabo et al. 2013</xref>) consisting of an angular, anvil-shaped lobe, with an additional ridge-like prominence on base of lobe; clasper scarcely discernible, a minute rounded ridge; ampulla of clasper a minute nodule bearing 5–6 setae; editum scarcely discernible as a slightly raised bump bearing 20–25 long, thin bristle-like setae; digitus absent. Aedeagus 5 × longer than wide, with slight ventrad curvature, with thin sclerotized band extending onto base of vesica and adjoining sclerotized plate of 6–7 stout, ventrally-projecting spines that are closely set and sub-parallel; vesica slightly rugose and sclerotized at base, and with a sub-basal and medial diverticulum; sub-basal diverticulum with a large tine-like spine that is directed basad; vesica length 0.8 × that of aedeagus.</p><fig id="F1" position="float" orientation="portrait"><object-id xmlns:xlink="http://www.w3.org/1999/xlink" content-type="doi" xlink:type="simple">10.3897/zookeys.1114.84361.figure1</object-id><object-id xmlns:xlink="http://www.w3.org/1999/xlink" content-type="arpha" xlink:type="simple">41846F78-2667-5E59-A945-2D6FDCFB1085</object-id><label>Figure 1.</label><caption><p>Adult habitus of female <italic><tp:taxon-name><tp:taxon-name-part taxon-name-part-type="genus" reg="Nublapamea">Nublapamea</tp:taxon-name-part><tp:taxon-name-part taxon-name-part-type="species" reg="altivolans">altivolans</tp:taxon-name-part></tp:taxon-name></italic>.</p></caption><graphic xmlns:xlink="http://www.w3.org/1999/xlink" xlink:href="zookeys-1114-121_article-84361__-g001.jpg" position="float" orientation="portrait" xlink:type="simple" id="oo_720381.jpg"><uri content-type="original_file" xlink:type="simple">https://binary.pensoft.net/fig/720381</uri></graphic></fig><fig id="F2" position="float" orientation="portrait"><object-id xmlns:xlink="http://www.w3.org/1999/xlink" content-type="doi" xlink:type="simple">10.3897/zookeys.1114.84361.figure2</object-id><object-id xmlns:xlink="http://www.w3.org/1999/xlink" content-type="arpha" xlink:type="simple">7BAB2800-F3DD-5194-A7EA-8BF3B402BA89</object-id><label>Figure 2.</label><caption><p>Adult habitus of male <italic><tp:taxon-name><tp:taxon-name-part taxon-name-part-type="genus" reg="Nublapamea">Nublapamea</tp:taxon-name-part><tp:taxon-name-part taxon-name-part-type="species" reg="altivolans">altivolans</tp:taxon-name-part></tp:taxon-name></italic>.</p></caption><graphic xmlns:xlink="http://www.w3.org/1999/xlink" xlink:href="zookeys-1114-121_article-84361__-g002.jpg" position="float" orientation="portrait" xlink:type="simple" id="oo_720382.jpg"><uri content-type="original_file" xlink:type="simple">https://binary.pensoft.net/fig/720382</uri></graphic></fig><fig id="F3" position="float" orientation="portrait"><object-id xmlns:xlink="http://www.w3.org/1999/xlink" content-type="doi" xlink:type="simple">10.3897/zookeys.1114.84361.figure3</object-id><object-id xmlns:xlink="http://www.w3.org/1999/xlink" content-type="arpha" xlink:type="simple">5C9C1C1F-E57F-5B65-8320-11E9724282C3</object-id><label>Figure 3.</label><caption><p>Female genitalia of <italic><tp:taxon-name><tp:taxon-name-part taxon-name-part-type="genus" reg="Nublapamea">Nublapamea</tp:taxon-name-part><tp:taxon-name-part taxon-name-part-type="species" reg="altivolans">altivolans</tp:taxon-name-part></tp:taxon-name></italic>.</p></caption><graphic xmlns:xlink="http://www.w3.org/1999/xlink" xlink:href="zookeys-1114-121_article-84361__-g003.jpg" position="float" orientation="portrait" xlink:type="simple" id="oo_720383.jpg"><uri content-type="original_file" xlink:type="simple">https://binary.pensoft.net/fig/720383</uri></graphic></fig><fig id="F4" position="float" orientation="portrait"><object-id xmlns:xlink="http://www.w3.org/1999/xlink" content-type="doi" xlink:type="simple">10.3897/zookeys.1114.84361.figure4</object-id><object-id xmlns:xlink="http://www.w3.org/1999/xlink" content-type="arpha" xlink:type="simple">78D3C045-E1E1-50F6-B088-E75A10F5B640</object-id><label>Figure 4.</label><caption><p>Male genitalia of <italic><tp:taxon-name><tp:taxon-name-part taxon-name-part-type="genus" reg="Nublapamea">Nublapamea</tp:taxon-name-part><tp:taxon-name-part taxon-name-part-type="species" reg="altivolans">altivolans</tp:taxon-name-part></tp:taxon-name></italic>.</p></caption><graphic xmlns:xlink="http://www.w3.org/1999/xlink" xlink:href="zookeys-1114-121_article-84361__-g004.jpg" position="float" orientation="portrait" xlink:type="simple" id="oo_720384.jpg"><uri content-type="original_file" xlink:type="simple">https://binary.pensoft.net/fig/720384</uri></graphic></fig></tp:treatment-sec><tp:treatment-sec sec-type="etymology" id="SECID0EGFAE"><title>Etymology.</title><p><italic><tp:taxon-name><tp:taxon-name-part taxon-name-part-type="genus" reg="Nublapamea">Nublapamea</tp:taxon-name-part></tp:taxon-name></italic> is a composition derived from <italic>bosque nublado</italic>, the Latin American term for the cloud forest habitat of the type species, and <italic><tp:taxon-name><tp:taxon-name-part taxon-name-part-type="genus" reg="Apamea">Apamea</tp:taxon-name-part></tp:taxon-name></italic>, the type genus of the tribe <tp:taxon-name><tp:taxon-name-part taxon-name-part-type="tribe">Apameini</tp:taxon-name-part></tp:taxon-name>.</p></tp:treatment-sec><tp:treatment-sec sec-type="remarks" id="SECID0EBGAE"><title>Remarks.</title><p>Cursory examination of other Neotropical species with externally similar facies, particularly those currently placed in <italic><tp:taxon-name><tp:taxon-name-part taxon-name-part-type="genus" reg="Trachea">Trachea</tp:taxon-name-part></tp:taxon-name></italic>, <italic><tp:taxon-name><tp:taxon-name-part taxon-name-part-type="genus" reg="Paratrachea">Paratrachea</tp:taxon-name-part></tp:taxon-name></italic>, and <italic><tp:taxon-name><tp:taxon-name-part taxon-name-part-type="genus" reg="Heterochroma">Heterochroma</tp:taxon-name-part></tp:taxon-name></italic> did not reveal other potential congeners. <italic><tp:taxon-name><tp:taxon-name-part taxon-name-part-type="genus" reg="Nublapamea">Nublapamea</tp:taxon-name-part><tp:taxon-name-part taxon-name-part-type="species" reg="altivolans">altivolans</tp:taxon-name-part></tp:taxon-name></italic> in the BOLD record database (as <italic><tp:taxon-name><tp:taxon-name-part taxon-name-part-type="genus" reg="Trachea">Trachea</tp:taxon-name-part><tp:taxon-name-part taxon-name-part-type="species" reg="activolans">activolans</tp:taxon-name-part></tp:taxon-name></italic>; <italic>sic</italic>) are assigned to BIN number <ext-link xmlns:xlink="http://www.w3.org/1999/xlink" xlink:type="simple" ext-link-type="uri" xlink:href="http://boldsystems.org/index.php/Public_BarcodeCluster?clusteruri=BOLD:AAE8386">BOLD:AAE8386</ext-link> (<ext-link xmlns:xlink="http://www.w3.org/1999/xlink" xlink:href="http://v4.boldsystems.org" ext-link-type="uri" xlink:type="simple">http://v4.boldsystems.org</ext-link>).</p></tp:treatment-sec><tp:treatment-sec sec-type="biology" id="SECID0E5HAE"><title>Biology and distribution.</title><p>The immature stages, larval biology, and host plants of <italic><tp:taxon-name><tp:taxon-name-part taxon-name-part-type="genus" reg="Nublapamea">Nublapamea</tp:taxon-name-part><tp:taxon-name-part taxon-name-part-type="species" reg="altivolans">altivolans</tp:taxon-name-part></tp:taxon-name></italic>, the sole species currently in the genus, are unknown. The ecology of most <tp:taxon-name><tp:taxon-name-part taxon-name-part-type="tribe">Apameini</tp:taxon-name-part></tp:taxon-name> is closely linked to graminoid monocots, with the characteristic female ovipositor modified to insert eggs into various parts of the host plant, including between the leaf blade and stalk, and within seed heads. Since many apameine species are closely linked to specific graminoid hosts, it may be that <italic><tp:taxon-name><tp:taxon-name-part taxon-name-part-type="genus" reg="Nublapamea">Nublapamea</tp:taxon-name-part></tp:taxon-name></italic> is associated with <italic><tp:taxon-name><tp:taxon-name-part taxon-name-part-type="genus" reg="Chusquea">Chusquea</tp:taxon-name-part></tp:taxon-name></italic> (<tp:taxon-name><tp:taxon-name-part taxon-name-part-type="family">Poaceae</tp:taxon-name-part></tp:taxon-name>: subfamily <tp:taxon-name><tp:taxon-name-part taxon-name-part-type="subfamily">Bambusoideae</tp:taxon-name-part></tp:taxon-name>), a common graminoid of Neotropical cloud forests. Although no other apameines are known to utilize <italic><tp:taxon-name><tp:taxon-name-part taxon-name-part-type="genus" reg="Chusquea">Chusquea</tp:taxon-name-part></tp:taxon-name></italic>, several North American genera are dietary specialists on <italic><tp:taxon-name><tp:taxon-name-part taxon-name-part-type="genus" reg="Arundinaria">Arundinaria</tp:taxon-name-part></tp:taxon-name></italic>, also a bambusoid grass (subfamily <tp:taxon-name><tp:taxon-name-part taxon-name-part-type="subfamily">Bambusoideae</tp:taxon-name-part></tp:taxon-name>). The distribution is limited to the Talamancan montane forest ecoregion of montane Costa Rica, between elevations of 1500 and 3300 m (Fig. <xref ref-type="fig" rid="F5">5</xref>).</p><fig id="F5" position="float" orientation="portrait"><object-id xmlns:xlink="http://www.w3.org/1999/xlink" content-type="doi" xlink:type="simple">10.3897/zookeys.1114.84361.figure5</object-id><object-id xmlns:xlink="http://www.w3.org/1999/xlink" content-type="arpha" xlink:type="simple">44488AEF-AB73-5CA6-840B-A85E48BC451C</object-id><label>Figure 5.</label><caption><p>Distribution of examined specimens of <italic><tp:taxon-name><tp:taxon-name-part taxon-name-part-type="genus" reg="Nublapamea">Nublapamea</tp:taxon-name-part><tp:taxon-name-part taxon-name-part-type="species" reg="altivolans">altivolans</tp:taxon-name-part></tp:taxon-name></italic>.</p></caption><graphic xmlns:xlink="http://www.w3.org/1999/xlink" xlink:href="zookeys-1114-121_article-84361__-g005.jpg" position="float" orientation="portrait" xlink:type="simple" id="oo_720385.jpg"><uri content-type="original_file" xlink:type="simple">https://binary.pensoft.net/fig/720385</uri></graphic></fig></tp:treatment-sec><ref-list><ref id="B3"><mixed-citation xmlns:xlink="http://www.w3.org/1999/xlink" xlink:type="simple"><person-group><name name-style="western"><surname>Fibiger</surname><given-names>M</given-names></name><name name-style="western"><surname>Lafontaine</surname><given-names>JD</given-names></name></person-group> (<year>2005</year>) <article-title>A review of the higher classification of the <tp:taxon-name><tp:taxon-name-part taxon-name-part-type="superfamily">Noctuoidea</tp:taxon-name-part></tp:taxon-name> (<tp:taxon-name><tp:taxon-name-part taxon-name-part-type="order">Lepidoptera</tp:taxon-name-part></tp:taxon-name>) with special reference to the Holarctic fauna.</article-title><source>Esperiana</source><volume>11</volume>: <fpage>7</fpage>–<lpage>92</lpage>.</mixed-citation></ref><ref id="B10"><mixed-citation xmlns:xlink="http://www.w3.org/1999/xlink" xlink:type="simple"><person-group><name name-style="western"><surname>Lafontaine</surname><given-names>JD</given-names></name><name name-style="western"><surname>Fibiger</surname><given-names>M</given-names></name></person-group> (<year>2006</year>) <article-title>Revised higher classification of the <tp:taxon-name><tp:taxon-name-part taxon-name-part-type="superfamily">Noctuoidea</tp:taxon-name-part></tp:taxon-name>.</article-title><source>Canadian Entomologist</source><volume>138</volume>(<issue>5</issue>): <fpage>610</fpage>–<lpage>635</lpage>. <ext-link xlink:href="10.4039/n06-012" ext-link-type="doi" xlink:type="simple">https://doi.org/10.4039/n06-012</ext-link></mixed-citation></ref><ref id="B12"><mixed-citation xmlns:xlink="http://www.w3.org/1999/xlink" xlink:type="simple"><person-group><name name-style="western"><surname>Mikkola</surname><given-names>KJ</given-names></name><name name-style="western"><surname>Lafontaine</surname><given-names>JD</given-names></name><name name-style="western"><surname>Gill</surname><given-names>JD</given-names></name></person-group> (<year>2009</year>) <source><tp:taxon-name><tp:taxon-name-part taxon-name-part-type="superfamily">Noctuoidea</tp:taxon-name-part></tp:taxon-name>, <tp:taxon-name><tp:taxon-name-part taxon-name-part-type="family">Noctuidae</tp:taxon-name-part></tp:taxon-name>, (part), <tp:taxon-name><tp:taxon-name-part taxon-name-part-type="subfamily">Xyleninae</tp:taxon-name-part></tp:taxon-name> (part), <tp:taxon-name><tp:taxon-name-part taxon-name-part-type="tribe">Apameini</tp:taxon-name-part></tp:taxon-name> (part – <italic><tp:taxon-name><tp:taxon-name-part taxon-name-part-type="genus">Apamea</tp:taxon-name-part></tp:taxon-name></italic> group of genera). In: The Moths of North America north of Mexico, fasc. 26.9.</source><publisher-name>The Wedge Entomological Research Foundation</publisher-name>, <publisher-loc>Washington, DC</publisher-loc>, <size units="page">192 pp</size>.</mixed-citation></ref><ref id="B20"><mixed-citation xmlns:xlink="http://www.w3.org/1999/xlink" xlink:type="simple"><person-group><name name-style="western"><surname>Zilli</surname><given-names>A</given-names></name><name name-style="western"><surname>Varga</surname><given-names>Z</given-names></name><name name-style="western"><surname>Ronkay</surname><given-names>G</given-names></name><name name-style="western"><surname>Ronkay</surname><given-names>L</given-names></name></person-group> (<year>2009</year>) <source><tp:taxon-name><tp:taxon-name-part taxon-name-part-type="tribe">Apameini</tp:taxon-name-part></tp:taxon-name> I. A Taxonomic Atlas of the Eurasian and North African <tp:taxon-name><tp:taxon-name-part taxon-name-part-type="superfamily">Noctuoidea</tp:taxon-name-part></tp:taxon-name>. Vol. 3.</source><publisher-name>Heterocera Press</publisher-name>, <publisher-loc>Budapest</publisher-loc>, <size units="page">393 pp</size>.</mixed-citation></ref><ref id="B2"><mixed-citation xmlns:xlink="http://www.w3.org/1999/xlink" xlink:type="simple"><person-group><name name-style="western"><surname>Crabo</surname><given-names>LG</given-names></name><name name-style="western"><surname>Davis</surname><given-names>M</given-names></name><name name-style="western"><surname>Hammond</surname><given-names>P</given-names></name><name name-style="western"><surname>Mustelin</surname><given-names>T</given-names></name><name name-style="western"><surname>Shepard</surname><given-names>J</given-names></name></person-group> (<year>2013</year>) <article-title>Five new species and three new subspecies of <tp:taxon-name><tp:taxon-name-part taxon-name-part-type="family">Erebidae</tp:taxon-name-part></tp:taxon-name> and <tp:taxon-name><tp:taxon-name-part taxon-name-part-type="family">Noctuidae</tp:taxon-name-part></tp:taxon-name> (<tp:taxon-name><tp:taxon-name-part taxon-name-part-type="class">Insecta</tp:taxon-name-part></tp:taxon-name>, <tp:taxon-name><tp:taxon-name-part taxon-name-part-type="order">Lepidoptera</tp:taxon-name-part></tp:taxon-name>) from northwestern North America, with notes on <italic><tp:taxon-name><tp:taxon-name-part taxon-name-part-type="genus">Chytolita</tp:taxon-name-part></tp:taxon-name></italic> Grote (<tp:taxon-name><tp:taxon-name-part taxon-name-part-type="family">Erebidae</tp:taxon-name-part></tp:taxon-name>) and <italic><tp:taxon-name><tp:taxon-name-part taxon-name-part-type="genus">Hydraecia</tp:taxon-name-part></tp:taxon-name></italic> Guenée (<tp:taxon-name><tp:taxon-name-part taxon-name-part-type="family">Noctuidae</tp:taxon-name-part></tp:taxon-name>).</article-title><source>ZooKeys</source><volume>264</volume>: <fpage>85</fpage>–<lpage>123</lpage>. <ext-link xlink:href="10.3897/zookeys.264.4304" ext-link-type="doi" xlink:type="simple">https://doi.org/10.3897/zookeys.264.4304</ext-link></mixed-citation></ref></ref-list></tp:taxon-treatment>
